# Supplementary material for: A new Colombian species of Liodessus diving beetles from the Páramo de Sumapaz (Coleoptera, Dytiscidae, Bidessini)
Source: Zookeys. 2021 Sep 8;1059:79–87. doi: 10.3897/zookeys.1059.70134 (PMC8443537; doi:10.3897/zookeys.1059.70134)
Supplement: XML Treatment for Liodessus picinus [file zookeys.1059.70134-treatment1.xml]

<!DOCTYPE tp:taxon-treatment
  PUBLIC "-//TaxonX//DTD Taxonomic Treatment Publishing DTD v0 20100105//EN" "tax-treatment-NSO.dtd">
<tp:taxon-treatment xmlns:tp="http://www.plazi.org/taxpub"><tp:treatment-meta><kwd-group><label>Taxon classification</label><kwd><named-content xmlns:xlink="http://www.w3.org/1999/xlink" content-type="kingdom">Animalia</named-content></kwd><kwd><named-content xmlns:xlink="http://www.w3.org/1999/xlink" content-type="order">Coleoptera</named-content></kwd><kwd><named-content xmlns:xlink="http://www.w3.org/1999/xlink" content-type="family">Dytiscidae</named-content></kwd></kwd-group><mixed-citation publication-type="journal"><person-group><name><surname>Balke</surname><given-names>Michael</given-names></name><name><surname>Suarez-Megna</surname><given-names>Yoandri</given-names></name><name><surname>Ospina-Torres</surname><given-names>Rodulfo</given-names></name><name><surname>Venegas</surname><given-names>Juan Simon</given-names></name><name><surname>Prieto</surname><given-names>Carlos</given-names></name><name><surname>Hendrich</surname><given-names>Lars</given-names></name></person-group><article-title>A new Colombian species of <italic><tp:taxon-name><tp:taxon-name-part taxon-name-part-type="genus" reg="Liodessus">Liodessus</tp:taxon-name-part></tp:taxon-name></italic> diving beetles from the Páramo de Sumapaz (<tp:taxon-name><tp:taxon-name-part taxon-name-part-type="order">Coleoptera</tp:taxon-name-part></tp:taxon-name>, <tp:taxon-name><tp:taxon-name-part taxon-name-part-type="family">Dytiscidae</tp:taxon-name-part></tp:taxon-name>, <tp:taxon-name><tp:taxon-name-part taxon-name-part-type="tribe">Bidessini</tp:taxon-name-part></tp:taxon-name>)</article-title><source>Zookeys</source><day>08</day><month>9</month><year>2021</year><volume>1059</volume><fpage>79</fpage><lpage>87</lpage><pub-id pub-id-type="doi">10.3897/zookeys.1059.70134</pub-id></mixed-citation></tp:treatment-meta><tp:nomenclature><tp:taxon-name>
            <object-id xmlns:xlink="http://www.w3.org/1999/xlink" content-type="arpha" xlink:type="simple">41D32606-0C70-536D-806C-D1C8C0810C40</object-id>
            <tp:taxon-name-part taxon-name-part-type="genus" reg="Liodessus">Liodessus</tp:taxon-name-part>
            <tp:taxon-name-part taxon-name-part-type="species" reg="picinus">picinus</tp:taxon-name-part>
            <object-id xmlns:xlink="http://www.w3.org/1999/xlink" content-type="zoobank" xlink:type="simple">http://zoobank.org/AD2344A0-BD40-47BB-B99D-6B20430DC8A1</object-id>
          </tp:taxon-name><tp:taxon-status xmlns:xlink="http://www.w3.org/1999/xlink" xlink:type="simple">sp. nov.</tp:taxon-status><xref ref-type="fig" rid="F1">Figures 1</xref><xref ref-type="fig" rid="F2">, 2G</xref><xref ref-type="fig" rid="F3">, 3</xref></tp:nomenclature><tp:treatment-sec sec-type="type locality" id="SECID0ECJAC"><title>Type locality.</title><p>Sumapaz National Park, Bogota, Colombia.</p></tp:treatment-sec><tp:treatment-sec sec-type="Holotype" id="SECID0EHJAC"><title>Holotype.</title><p>“Colombia, ♀; Bogota D.C., PN Sumapaz; 3,500 m; 13.xi.2018; <named-content xmlns:xlink="http://www.w3.org/1999/xlink" content-type="dwc:verbatimCoordinates" xlink:type="simple"><named-content content-type="geo-json" specific-use="{&#34;type&#34;:&#34;Point&#34;,&#34;coordinates&#34;:[-74.207000,4.290000]}" id="NCID0EQJAC" xlink:type="simple">4.290°N; 74.207°W</named-content></named-content>; Ospina, Venegas, Balke and Megna (COL_MB_2018_04) Voucher MB8416” (<abbrev xmlns:xlink="http://www.w3.org/1999/xlink" content-type="institution" xlink:title="Laboratorio de Insectos Acuáticos, Departamento de Biología, UniversidadNacional de Colombia, Bogota, Colombia" id="ABBRID0EVJAC" xlink:type="simple">LIAUN</abbrev>).</p></tp:treatment-sec><tp:treatment-sec sec-type="Paratypes" id="SECID0E1JAC"><title>Paratypes.</title><p>2 ♀♀, same data but voucher numbers MB8414, 8415 (<named-content xmlns:xlink="http://www.w3.org/1999/xlink" content-type="dwc:institutional_code" xlink:type="simple">ZSM</named-content>).</p></tp:treatment-sec><tp:treatment-sec sec-type="description" id="SECID0EFKAC"><title>Description of holotype.</title><p>Habitus with distinct discontinuity between pronotum and elytra (Fig. <xref ref-type="fig" rid="F1">1A</xref>), pronotum widest before base (Fig. <xref ref-type="fig" rid="F1">1A, B</xref>). Total length of beetle 2.0 mm; length without head 1.8 mm; maximum width 0.9 mm.</p><fig id="F1" position="float" orientation="portrait"><object-id xmlns:xlink="http://www.w3.org/1999/xlink" content-type="doi" xlink:type="simple">10.3897/zookeys.1059.70134.figure1</object-id><object-id xmlns:xlink="http://www.w3.org/1999/xlink" content-type="arpha" xlink:type="simple">1D516331-0457-54E2-875F-E2C76A1FE9F6</object-id><label>Figure 1.</label><caption><p><italic><tp:taxon-name><tp:taxon-name-part taxon-name-part-type="genus" reg="Liodessus">Liodessus</tp:taxon-name-part><tp:taxon-name-part taxon-name-part-type="species" reg="picinus">picinus</tp:taxon-name-part></tp:taxon-name></italic> sp. nov. <bold>A</bold> dorsal habitus <bold>B</bold> dorsal head, pronotum, and base of elytra. Scale bar: 2 mm.</p></caption><graphic xmlns:xlink="http://www.w3.org/1999/xlink" xlink:href="zookeys-1059-079-g001.jpg" position="float" orientation="portrait" xlink:type="simple" id="oo_586132.jpg"><uri content-type="original_file" xlink:type="simple">https://binary.pensoft.net/fig/586132</uri></graphic></fig><p><bold>Color.</bold> Very dark brown to blackish dorsally and ventrally, base of meso- and metatibia contrastingly of lighter color (Fig. <xref ref-type="fig" rid="F1">1A, B</xref>).</p><p><bold>Surface sculpture.</bold> Head with few setiferous punctures in front of a distinct occipital line, distinct microreticulation present except on middle of head between the eyes (Fig. <xref ref-type="fig" rid="F1">1B</xref>); posteriorly of occipital line with distinct microreticulation and few punctures. Pronotum and elytron shiny, with moderately dense and coarse setiferous punctation; pronotum with few wrinkles laterally (Fig. <xref ref-type="fig" rid="F1">1B</xref>).</p><p><bold>Structures.</bold> Head with distinct occipital line, with rounded clypeus. Antenna stout. Pronotum with distinct lateral bead and distinct, long and deep basal striae (Fig. <xref ref-type="fig" rid="F1">1A, B</xref>). Elytron with short basal striae, without sutural line and without basal epipleural transverse carina. Metathoracic wings not examined in holotype (in paratype: short, about half the length of elytron).</p></tp:treatment-sec><tp:treatment-sec sec-type="variation" id="SECID0ELMAC"><title>Variation.</title><p>One paratype is slightly larger, TL 2.1 mm. In one paratype, the elytral basal striae are not very obvious.</p></tp:treatment-sec><tp:treatment-sec sec-type="Male" id="SECID0EQMAC"><title>Male.</title><p>Unknown.</p></tp:treatment-sec><tp:treatment-sec sec-type="etymology" id="SECID0EVMAC"><title>Etymology.</title><p>Picinus, black, highlighting the dark coloration of the species.</p></tp:treatment-sec><tp:treatment-sec sec-type="comparisons" id="SECID0E1MAC"><title>Comparative notes.</title><p>The species is well characterized by its small size (2.0–2.1 mm total length, shorter than most other Colombian Páramo species (<xref ref-type="bibr" rid="B7">Megna et al. 2019</xref>; <xref ref-type="bibr" rid="B3">Balke et al. 2021</xref>) except <italic><tp:taxon-name><tp:taxon-name-part taxon-name-part-type="genus" reg="Liodessus">L.</tp:taxon-name-part><tp:taxon-name-part taxon-name-part-type="species" reg="lacunaviridis">lacunaviridis</tp:taxon-name-part></tp:taxon-name></italic> (<xref ref-type="bibr" rid="B3">Balke et al. 2021</xref>)); dark coloration, discontinuous habitus, shiny surface of pronotum and elytrae, presence of distinct occipital line, distinct basal pronotal striae with short or even faint basal elytral striae.</p><p>We assembled sequences of the Colombian species, trimming the sequence ends to avoid missing characters. We obtained a 611 base pair reference alignment to observe sequence variation. <italic><tp:taxon-name><tp:taxon-name-part taxon-name-part-type="genus" reg="Liodessus">Liodessus</tp:taxon-name-part><tp:taxon-name-part taxon-name-part-type="species" reg="picinus">picinus</tp:taxon-name-part></tp:taxon-name></italic> sp. nov. differs by approx. 9–11% (5′ <italic>cox1</italic>) from each of the other Colombian species and therefore forms a well-delineated clade with distinct mitochondrial <italic>cox</italic>1 signature.</p><p>Distinguishing characters of the other Colombian Páramo species from the new species are:</p><p><italic><tp:taxon-name><tp:taxon-name-part taxon-name-part-type="genus" reg="Liodessus">Liodessus</tp:taxon-name-part><tp:taxon-name-part taxon-name-part-type="species" reg="azufralis">azufralis</tp:taxon-name-part></tp:taxon-name></italic><xref ref-type="bibr" rid="B7">Megna et al., 2019</xref>: lighter coloration, brown to dark brown (Fig. <xref ref-type="fig" rid="F2">2E</xref>);</p><fig id="F2" position="float" orientation="portrait"><object-id xmlns:xlink="http://www.w3.org/1999/xlink" content-type="doi" xlink:type="simple">10.3897/zookeys.1059.70134.figure2</object-id><object-id xmlns:xlink="http://www.w3.org/1999/xlink" content-type="arpha" xlink:type="simple">EE6EB43B-1B46-575B-B72B-C063F763DC0A</object-id><label>Figure 2.</label><caption><p><italic><tp:taxon-name><tp:taxon-name-part taxon-name-part-type="genus" reg="Liodessus">Liodessus</tp:taxon-name-part></tp:taxon-name></italic> spp. Dorsal habitus without appendages <bold>A</bold><italic><tp:taxon-name><tp:taxon-name-part taxon-name-part-type="genus" reg="Liodessus">L.</tp:taxon-name-part><tp:taxon-name-part taxon-name-part-type="species" reg="bogotensis">bogotensis</tp:taxon-name-part></tp:taxon-name></italic><bold>B</bold><italic><tp:taxon-name><tp:taxon-name-part taxon-name-part-type="genus" reg="Liodessus">L.</tp:taxon-name-part><tp:taxon-name-part taxon-name-part-type="species" reg="bogotensis">bogotensis</tp:taxon-name-part></tp:taxon-name></italic> darker form from Sumapaz <bold>C</bold><italic><tp:taxon-name><tp:taxon-name-part taxon-name-part-type="genus" reg="Liodessus">L.</tp:taxon-name-part><tp:taxon-name-part taxon-name-part-type="species" reg="quimbaya">quimbaya</tp:taxon-name-part></tp:taxon-name></italic><bold>D</bold><italic><tp:taxon-name><tp:taxon-name-part taxon-name-part-type="genus" reg="Liodessus">L.</tp:taxon-name-part><tp:taxon-name-part taxon-name-part-type="species" reg="quillacinga">quillacinga</tp:taxon-name-part></tp:taxon-name></italic><bold>E</bold><italic><tp:taxon-name><tp:taxon-name-part taxon-name-part-type="genus" reg="Liodessus">L.</tp:taxon-name-part><tp:taxon-name-part taxon-name-part-type="species" reg="azufralis">azufralis</tp:taxon-name-part></tp:taxon-name></italic><bold>F</bold><italic><tp:taxon-name><tp:taxon-name-part taxon-name-part-type="genus" reg="Liodessus">L.</tp:taxon-name-part><tp:taxon-name-part taxon-name-part-type="species" reg="lacunaviridis">lacunaviridis</tp:taxon-name-part></tp:taxon-name></italic><bold>G</bold><italic><tp:taxon-name><tp:taxon-name-part taxon-name-part-type="genus" reg="Liodessus">L.</tp:taxon-name-part><tp:taxon-name-part taxon-name-part-type="species" reg="picinus">picinus</tp:taxon-name-part></tp:taxon-name></italic> sp. nov. Scale bars: 2 mm.</p></caption><graphic xmlns:xlink="http://www.w3.org/1999/xlink" xlink:href="zookeys-1059-079-g002.jpg" position="float" orientation="portrait" xlink:type="simple" id="oo_586133.jpg"><uri content-type="original_file" xlink:type="simple">https://binary.pensoft.net/fig/586133</uri></graphic></fig><p><italic><tp:taxon-name><tp:taxon-name-part taxon-name-part-type="genus" reg="Liodessus">L.</tp:taxon-name-part><tp:taxon-name-part taxon-name-part-type="species" reg="bogotensis">bogotensis</tp:taxon-name-part></tp:taxon-name></italic>: brighter coloration (Fig. <xref ref-type="fig" rid="F2">2A, B</xref>); <italic><tp:taxon-name><tp:taxon-name-part taxon-name-part-type="genus" reg="Liodessus">L.</tp:taxon-name-part><tp:taxon-name-part taxon-name-part-type="species" reg="lacunaviridis">lacunaviridis</tp:taxon-name-part></tp:taxon-name></italic><xref ref-type="bibr" rid="B3">Balke et al., 2021</xref> and <italic><tp:taxon-name><tp:taxon-name-part taxon-name-part-type="genus" reg="Liodessus">L.</tp:taxon-name-part><tp:taxon-name-part taxon-name-part-type="species" reg="quimbaya">quimbaya</tp:taxon-name-part></tp:taxon-name></italic><xref ref-type="bibr" rid="B7">Megna et al., 2019</xref>: female with dull surface of pronotum and elytron due to presence of fine microreticulation (e.g. Fig. <xref ref-type="fig" rid="F2">2C, F</xref>); <italic><tp:taxon-name><tp:taxon-name-part taxon-name-part-type="genus" reg="Liodessus">L.</tp:taxon-name-part><tp:taxon-name-part taxon-name-part-type="species" reg="quillacinga">quillacinga</tp:taxon-name-part></tp:taxon-name></italic><xref ref-type="bibr" rid="B7">Megna et al., 2019</xref>: long, distinct basal elytral stria (Fig. <xref ref-type="fig" rid="F2">2D</xref>).</p></tp:treatment-sec><tp:treatment-sec sec-type="distribution" id="SECID0EUEAE"><title>Distribution.</title><p>Only known from the type locality.</p></tp:treatment-sec><tp:treatment-sec sec-type="habitat" id="SECID0EZEAE"><title>Habitat.</title><p>Shallow and exposed peatland puddles, collected with strainer out of mats of vegetation including mosses (most likely <italic><tp:taxon-name><tp:taxon-name-part taxon-name-part-type="genus" reg="Sphagnum">Sphagnum</tp:taxon-name-part></tp:taxon-name></italic> sp.), <italic><tp:taxon-name><tp:taxon-name-part taxon-name-part-type="genus" reg="Ranunculus">Ranunculus</tp:taxon-name-part></tp:taxon-name></italic> sp. and <italic><tp:taxon-name><tp:taxon-name-part taxon-name-part-type="genus" reg="Azolla">Azolla</tp:taxon-name-part></tp:taxon-name></italic> sp. (Fig. <xref ref-type="fig" rid="F3">3B–D</xref>). The species is syntopic with <italic><tp:taxon-name><tp:taxon-name-part taxon-name-part-type="genus" reg="Liodessus">L.</tp:taxon-name-part><tp:taxon-name-part taxon-name-part-type="species" reg="bogotensis">bogotensis</tp:taxon-name-part></tp:taxon-name></italic>.</p><fig id="F3" position="float" orientation="portrait"><object-id xmlns:xlink="http://www.w3.org/1999/xlink" content-type="doi" xlink:type="simple">10.3897/zookeys.1059.70134.figure3</object-id><object-id xmlns:xlink="http://www.w3.org/1999/xlink" content-type="arpha" xlink:type="simple">8EF29EE1-0EC5-5C84-BFA2-183436B7C986</object-id><label>Figure 3.</label><caption><p>Habitat of <italic><tp:taxon-name><tp:taxon-name-part taxon-name-part-type="genus" reg="Liodessus">Liodessus</tp:taxon-name-part><tp:taxon-name-part taxon-name-part-type="species" reg="picinus">picinus</tp:taxon-name-part></tp:taxon-name></italic> sp. nov. <bold>A</bold> Sumapaz National Park, general setting <bold>B–D</bold> collecting site with collecting tools.</p></caption><graphic xmlns:xlink="http://www.w3.org/1999/xlink" xlink:href="zookeys-1059-079-g003.jpg" position="float" orientation="portrait" xlink:type="simple" id="oo_586134.jpg"><uri content-type="original_file" xlink:type="simple">https://binary.pensoft.net/fig/586134</uri></graphic></fig><sec sec-type="Checklist of the High Andean species of Liodessus Guignot, 1953" id="SECID0E6GAE"><title>Checklist of the High Andean species of <italic><tp:taxon-name><tp:taxon-name-part taxon-name-part-type="genus" reg="Liodessus">Liodessus</tp:taxon-name-part></tp:taxon-name></italic> Guignot, 1953</title><p>1. <italic><tp:taxon-name><tp:taxon-name-part taxon-name-part-type="genus" reg="Liodessus">Liodessus</tp:taxon-name-part><tp:taxon-name-part taxon-name-part-type="species" reg="acollensis">acollensis</tp:taxon-name-part></tp:taxon-name></italic> Guignot, 1955: Peru</p><p>2. <italic><tp:taxon-name><tp:taxon-name-part taxon-name-part-type="genus" reg="Liodessus">Liodessus</tp:taxon-name-part><tp:taxon-name-part taxon-name-part-type="species" reg="alpinus">alpinus</tp:taxon-name-part></tp:taxon-name></italic> Balke, Megna, Zenteno, Figueroa &amp; Hendrich, 2020b: Peru</p><p>3. <italic><tp:taxon-name><tp:taxon-name-part taxon-name-part-type="genus" reg="Liodessus">Liodessus</tp:taxon-name-part><tp:taxon-name-part taxon-name-part-type="species" reg="altoperuensis">altoperuensis</tp:taxon-name-part></tp:taxon-name></italic> Balke, Megna, Zenteno, Figueroa &amp; Hendrich, 2020a: Peru</p><p>4. <italic><tp:taxon-name><tp:taxon-name-part taxon-name-part-type="genus" reg="Liodessus">Liodessus</tp:taxon-name-part><tp:taxon-name-part taxon-name-part-type="species" reg="andinus">andinus</tp:taxon-name-part></tp:taxon-name></italic> Guignot, 1957: Bolivia</p><p>5. <italic><tp:taxon-name><tp:taxon-name-part taxon-name-part-type="genus" reg="Liodessus">Liodessus</tp:taxon-name-part><tp:taxon-name-part taxon-name-part-type="species" reg="azufralis">azufralis</tp:taxon-name-part></tp:taxon-name></italic> Megna, Hendrich &amp; Balke, 2019: Colombia</p><p>6. <italic><tp:taxon-name><tp:taxon-name-part taxon-name-part-type="genus" reg="Liodessus">Liodessus</tp:taxon-name-part><tp:taxon-name-part taxon-name-part-type="species" reg="bogotensis">bogotensis</tp:taxon-name-part></tp:taxon-name></italic> Guignot, 1953: Colombia</p><p>7. <italic><tp:taxon-name><tp:taxon-name-part taxon-name-part-type="genus" reg="Liodessus">Liodessus</tp:taxon-name-part><tp:taxon-name-part taxon-name-part-type="species" reg="caxamarca">caxamarca</tp:taxon-name-part></tp:taxon-name></italic> Balke, Megna, Zenteno, Figueroa &amp; Hendrich, 2020a: Peru</p><p>8. <italic><tp:taxon-name><tp:taxon-name-part taxon-name-part-type="genus" reg="Liodessus">Liodessus</tp:taxon-name-part><tp:taxon-name-part taxon-name-part-type="species" reg="hauthi">hauthi</tp:taxon-name-part></tp:taxon-name></italic> Balke, Megna, Zenteno, Figueroa &amp; Hendrich, 2020b: Peru</p><p>9. <italic><tp:taxon-name><tp:taxon-name-part taxon-name-part-type="genus" reg="Liodessus">Liodessus</tp:taxon-name-part><tp:taxon-name-part taxon-name-part-type="species" reg="lacunaviridis">lacunaviridis</tp:taxon-name-part></tp:taxon-name></italic> Balke, Ospina-Torres, Megna &amp; Hendrich, 2020a: Colombia</p><p>10. <italic><tp:taxon-name><tp:taxon-name-part taxon-name-part-type="genus" reg="Liodessus">Liodessus</tp:taxon-name-part><tp:taxon-name-part taxon-name-part-type="species" reg="picinus">picinus</tp:taxon-name-part></tp:taxon-name></italic> sp. nov.: Colombia</p><p>11a. <italic><tp:taxon-name><tp:taxon-name-part taxon-name-part-type="genus" reg="Liodessus">Liodessus</tp:taxon-name-part><tp:taxon-name-part taxon-name-part-type="species" reg="quillacinga">quillacinga</tp:taxon-name-part><tp:taxon-name-part taxon-name-part-type="subspecies" reg="quillacinga">quillacinga</tp:taxon-name-part></tp:taxon-name></italic> Megna, Hendrich &amp; Balke, 2019: Colombia</p><p>11b <italic><tp:taxon-name><tp:taxon-name-part taxon-name-part-type="genus" reg="Liodessus">Liodessus</tp:taxon-name-part><tp:taxon-name-part taxon-name-part-type="species" reg="quillacinga">quillacinga</tp:taxon-name-part><tp:taxon-name-part taxon-name-part-type="subspecies" reg="cochaensis">cochaensis</tp:taxon-name-part></tp:taxon-name></italic> Megna, Hendrich &amp; Balke, 2019: Colombia</p><p>11c. <italic><tp:taxon-name><tp:taxon-name-part taxon-name-part-type="genus" reg="Liodessus">Liodessus</tp:taxon-name-part><tp:taxon-name-part taxon-name-part-type="species" reg="quillacinga">quillacinga</tp:taxon-name-part><tp:taxon-name-part taxon-name-part-type="subspecies" reg="cumbalis">cumbalis</tp:taxon-name-part></tp:taxon-name></italic> Megna, Hendrich &amp; Balke, 2019: Colombia</p><p>12. <italic><tp:taxon-name><tp:taxon-name-part taxon-name-part-type="genus" reg="Liodessus">Liodessus</tp:taxon-name-part><tp:taxon-name-part taxon-name-part-type="species" reg="quimbaya">quimbaya</tp:taxon-name-part></tp:taxon-name></italic> Megna, Hendrich &amp; Balke, 2019: Colombia</p><p>13. <italic><tp:taxon-name><tp:taxon-name-part taxon-name-part-type="genus" reg="Liodessus">Liodessus</tp:taxon-name-part><tp:taxon-name-part taxon-name-part-type="species" reg="rhigos">rhigos</tp:taxon-name-part></tp:taxon-name></italic> Balke, Megna, Zenteno, Figueroa &amp; Hendrich, 2020b: Peru</p><p>14. <italic><tp:taxon-name><tp:taxon-name-part taxon-name-part-type="genus" reg="Liodessus">Liodessus</tp:taxon-name-part><tp:taxon-name-part taxon-name-part-type="species" reg="thespesios">thespesios</tp:taxon-name-part></tp:taxon-name></italic> Balke, Megna, Zenteno, Figueroa &amp; Hendrich, 2020b: Peru</p></sec></tp:treatment-sec><ref-list><ref id="B7"><mixed-citation xmlns:xlink="http://www.w3.org/1999/xlink" xlink:type="simple"><person-group><name name-style="western"><surname>Megna</surname><given-names>YS</given-names></name><name name-style="western"><surname>Hendrich</surname><given-names>L</given-names></name><name name-style="western"><surname>García-Hernández</surname><given-names>AL</given-names></name><name name-style="western"><surname>Ospina-Torres</surname><given-names>R</given-names></name><name name-style="western"><surname>Prieto</surname><given-names>C</given-names></name><name name-style="western"><surname>Balke</surname><given-names>M</given-names></name></person-group> (<year>2019</year>) <article-title>Diving beetles of the genus <italic><tp:taxon-name><tp:taxon-name-part taxon-name-part-type="genus">Liodessus</tp:taxon-name-part></tp:taxon-name></italic> Guignot, 1953 in Colombia, with description of three new species (<tp:taxon-name><tp:taxon-name-part taxon-name-part-type="order">Coleoptera</tp:taxon-name-part></tp:taxon-name>: <tp:taxon-name><tp:taxon-name-part taxon-name-part-type="family">Dytiscidae</tp:taxon-name-part></tp:taxon-name>).</article-title><source>Aquatic Insects</source><volume>40</volume>: <fpage>99</fpage>–<lpage>122</lpage>. <ext-link xlink:type="simple" ext-link-type="doi" xlink:href="10.1080/01650424.2018.1538521">https://doi.org/10.1080/01650424.2018.1538521</ext-link></mixed-citation></ref><ref id="B3"><mixed-citation xmlns:xlink="http://www.w3.org/1999/xlink" xlink:type="simple"><person-group><name name-style="western"><surname>Balke</surname><given-names>M</given-names></name><name name-style="western"><surname>Ospina-Torres</surname><given-names>R</given-names></name><name name-style="western"><surname>Suarez-Megna</surname><given-names>Y</given-names></name><name name-style="western"><surname>Hendrich</surname><given-names>L</given-names></name></person-group> (<year>2021</year>) <article-title><italic><tp:taxon-name><tp:taxon-name-part taxon-name-part-type="genus">Liodessus</tp:taxon-name-part><tp:taxon-name-part taxon-name-part-type="species">lacunaviridis</tp:taxon-name-part></tp:taxon-name></italic> sp. n. from the high Andes of Colombia (<tp:taxon-name><tp:taxon-name-part taxon-name-part-type="order">Coleoptera</tp:taxon-name-part></tp:taxon-name>: <tp:taxon-name><tp:taxon-name-part taxon-name-part-type="family">Dytiscidae</tp:taxon-name-part></tp:taxon-name>: <tp:taxon-name><tp:taxon-name-part taxon-name-part-type="subfamily">Hydroporinae</tp:taxon-name-part></tp:taxon-name>: <tp:taxon-name><tp:taxon-name-part taxon-name-part-type="tribe">Bidessini</tp:taxon-name-part></tp:taxon-name>).</article-title><source>Tijdschrift voor Entomologie</source><volume>163</volume>(<issue>2020</issue>): <fpage>7</fpage>–<lpage>11</lpage>. <ext-link xlink:type="simple" ext-link-type="doi" xlink:href="10.1163/22119434-20192084">https://doi.org/10.1163/22119434-20192084</ext-link></mixed-citation></ref></ref-list></tp:taxon-treatment>
